# Supplementary material for: A minus-end directed kinesin motor directs gravitropism in Physcomitrella patens
Source: Nat Commun. 2021 Jul 22;12:4470. doi: 10.1038/s41467-021-24546-2 (PMC8298521; doi:10.1038/s41467-021-24546-2)
Supplement: Supplementary file 7 — Source data [file 41467_2021_24546_MOESM7_ESM.xlsx]

## Sheet: Figure 1c
Figure 1c

## Sheet: Figure 2a
Figure 2a
Phenotype of segragants
Summary	No of segregants used for mapping						Markers used for manual genotyping
		GoldenGate	1st	2nd	total		1st	Sc_237_269319	SSR_723	SNP_8641	Sc_84_563431
	gtrC	10	136	25	146		2nd	SNP_15286	Sc237_511583	SNP_15299
	wt	10	146	22	156
	total	20	282	47	302
all-GCV
			Chr2:5653541	Chr2:5601919	Chr2:5739485	Chr2:5799477	Chr2:5818695	Chr2:5844164	Chr2:5902069	Chr2:5961608	Chr2:6077545	Chr2:6133384	Chr2:6168614	Chr2:6257244	Chr2:6347245	Chr2:6356497	Chr2:6374445-6382271	Chr2:6441582	Chr2:6531420	Chr2:6616066	Chr2:6639520
			PP-0158-00667197	Sc_237_269319	PP-0158-00753810	SNP_15286	PP-0158-00833020	Sc237_511583	PP-0158-00916394	SNP_15299	PP-0130-00000368	SSR_723	PP-0130-00091604	PP-0130-00180235	PP-0130-00270236	SNP_8641	kinesin	PP-0130-00364571	PP-0130-00454472	PP-0130-00539121	Sc_84_563431
		gtrC/wt
	5-38 (GHS_176)	gtrC	a		a	yk130529-1	a	yk130529-3	a	yk130529-2	a	yk130708-5b	a	a	a	yk130708-2		a	a	b	yk130706-2
	2-5 (GHS_105)	gtrC	a		a		a		a		a		a	a	a			a	a	a
	2-32 (GHS_110)	gtrC	a		a		a		a		a		a	a	a			a	a	a
	2-113 (GHS_115)	gtrC	a		a		a		a		a		a	a	a			a	a	a
	2-199 (GHS_118)	gtrC	a		a		a		a		a		a	a	a			a	a	a
	4-103 (GHS_137)	gtrC	a		a		a		a		a		a	a	a			a	a	a
	10-121 (GHS_228)	gtrC	a		a		a		a		a		a	a	a			a	a	a
	4-127 (GHS_168)	gtrC	a		a		a		a		a		a	a	a			a	a	a
	4-35 (GHS_125)	gtrC	a		a		a		a		a		a	a	a			a	a	a
	10-98 (GHS_227)	gtrC	a		a		a		a		a		a	a	a			a	a	a
	1-1	gtrC		yk130114-1								yk130110-6				yk130110-3 yk130122-3					yk130112-2
	2-10	gtrC		yk130114-1								yk130110-6				yk130110-3 yk130122-3					yk130112-2
	2-21	gtrC		yk130114-1		yk130414-1 yk130529-1		yk130529-3		yk130414-2 yk130529-2		yk130110-6 yk130708-3				yk130110-3 yk130122-3 yk130708-1					yk130112-2 yk130706-1
	2-22	gtrC		yk130114-1								yk130110-6				yk130110-3 yk130122-3					yk130112-2
	2-28	gtrC		yk130114-1								yk130110-6				yk130110-3 yk130122-3					yk130112-2
	2-37	gtrC		yk130114-1								yk130110-6				yk130110-3 yk130122-3					yk130112-2
	2-38	gtrC		yk130114-1		yk130529-1		yk130529-3		yk130529-2		yk130110-6 yk130708-3				yk130110-3 yk130122-3 yk130708-1					yk130112-2 yk130706-1
	2-39	gtrC		yk130114-1								yk130110-6				yk130110-3 yk130122-3					yk130112-2
	2-41	gtrC		yk130114-1								yk130110-6				yk130110-3 yk130122-3					yk130112-2
	2-46	gtrC		yk130114-1								yk130110-6				yk130110-3 yk130122-3					yk130112-2
	2-49	gtrC		yk130114-1								yk130110-6				yk130110-3 yk130122-3					yk130112-2
	2-55	gtrC		yk130114-1								yk130110-6				yk130110-3 yk130122-3					yk130112-2
	2-60	gtrC		yk130114-1								yk130110-7				yk130110-3 yk130122-3					yk130112-2
	2-67	gtrC		yk130114-1								yk130110-6				yk130110-3 yk130122-3					yk130112-2
	2-69	gtrC		yk130114-1								yk130110-7				yk130110-3 yk130122-3					yk130112-2
	2-72	gtrC		yk130114-1								yk130110-7				yk130110-3 yk130122-3					yk130112-2
	2-76	gtrC		yk130114-1								yk130110-7				yk130110-3 yk130122-3					yk130112-2
	2-80	gtrC		yk130114-1								yk130110-7				yk130110-3 yk130122-3					yk130112-2
	2-82	gtrC		yk130114-1								yk130110-7				yk130110-3 yk130122-3					yk130112-2
	2-84	gtrC		yk130114-1								yk130110-7				yk130110-3 yk130122-3					yk130112-2
	2-85	gtrC		yk130114-1								yk130110-7				yk130110-3 yk130122-3					yk130112-2
	2-88	gtrC		yk130114-1								yk130110-7				yk130110-3 yk130122-3					yk130112-2
	2-105	gtrC		yk130114-1								yk130110-7				yk130110-3 yk130122-3					yk130112-2
	2-106	gtrC		yk130114-1								yk130110-7				yk130110-3 yk130122-3					yk130112-2
	2-109	gtrC		yk130114-1								yk130110-8a				yk130110-3 yk130122-3					yk130112-2
	2-121	gtrC		yk130114-1								yk130110-7				yk130110-3 yk130122-3					yk130112-2
	2-126	gtrC		yk130114-1								yk130110-8a				yk130110-3 yk130122-3					yk130112-2
	2-130	gtrC		yk130114-1								yk130110-7				yk130110-3 yk130122-3					yk130112-2
	2-135	gtrC		yk130114-1								yk130110-8a				yk130110-3 yk130122-3					yk130112-2
	2-145	gtrC		yk130114-1								yk130110-7				yk130110-3 yk130122-3					yk130112-2
	2-150	gtrC		yk130114-1								yk130110-8a				yk130110-3 yk130122-3					yk130112-2
	2-160	gtrC		yk130114-1								yk130110-8a				yk130110-3 yk130122-3					yk130112-2
	2-168	gtrC		yk130114-1								yk130110-8a				yk130110-3 yk130122-3					yk130112-2
	2-170	gtrC		yk130114-1								yk130110-8a				yk130110-3 yk130122-3					yk130112-2
	2-172	gtrC		yk130114-1								yk130110-8a				yk130110-3 yk130122-3					yk130112-2
	2-194	gtrC		yk130114-1								yk130110-8a				yk130110-3 yk130122-3					yk130112-2
	2-203	gtrC		yk130114-1								yk130110-9				yk130110-3 yk130122-3					yk130112-2
	2-205	gtrC		yk130114-1								yk130110-8a				yk130110-3 yk130122-3					yk130112-2
	4-6	gtrC		yk130114-1								yk130110-9				yk130110-3 yk130122-3					yk130112-2
	4-9	gtrC		yk130114-1								yk130110-8a				yk130110-3 yk130122-3					yk130112-2
	4-12	gtrC		yk130114-1								yk130110-9				yk130110-3 yk130122-3					yk130112-2
	4-16	gtrC		yk130114-1								yk130110-8a				yk130110-3 yk130122-3					yk130112-2
	4-18	gtrC		yk130114-1								yk130110-9				yk130110-3 (nd) yk130122-3					yk130112-2
	4-21	gtrC		yk130114-1								yk130110-9				yk130110-3 yk130122-3					yk130112-2
	4-22	gtrC		yk130114-1		yk130529-1		yk130529-3		yk130529-2		yk130110-9 yk130708-3				yk130110-3 yk130122-3 yk130708-1					yk130112-2 yk130706-1
	4-23	gtrC		yk130114-1								yk130110-8a				yk130110-3 yk130122-3					yk130112-2
	4-26	gtrC		yk130114-1								yk130110-9				yk130110-3 yk130122-3					yk130112-2
	4-28	gtrC		yk130116-10								yk130116-3				yk130116-1					yk130116-8 yk130117-1 yk130122-1
	4-33	gtrC		yk130116-10		yk130705-2		yk130705-1		yk130705-3		yk130116-3 yk130708-4b				yk130116-1 yk130708-1					yk130116-8 yk130117-1 yk130122-1 yk130706-1
	4-36	gtrC		yk130116-10								yk130116-3				yk130116-1					yk130116-8 yk130117-1 yk130122-1
	4-39	gtrC		yk130116-10								yk130116-3				yk130116-1					yk130116-8 yk130117-1 yk130122-1
	4-53	gtrC		yk130116-10								yk130116-3				yk130116-1					yk130116-8 yk130117-1 yk130122-1
	4-61	gtrC		yk130116-10								yk130116-3				yk130116-1					yk130116-8 yk130117-1 yk130122-1
	4-87	gtrC		yk130116-10								yk130116-3				yk130116-1					yk130116-8 yk130117-1 yk130122-1
	4-88	agr		yk130116-10								yk130116-3				yk130116-1					yk130116-8 yk130117-1 yk130122-1
	4-95	gtrC		yk130116-10		yk130705-2		yk130705-1		yk130705-3		yk130116-3 yk130708-4b				yk130116-1 yk130708-1 yk130712-1					yk130116-8 yk130117-1 yk130122-1 yk130706-1 yk130712-1
	4-100	gtrC		yk130116-10								yk130116-3				yk130116-1					yk130116-8 yk130117-1 yk130122-1
	4-110	gtrC		yk130116-10								yk130116-3				yk130116-1					yk130116-8 yk130117-1 yk130122-1
	4-120	gtrC		yk130116-10		yk130705-2		yk130705-1		yk130705-3		yk130116-4 yk130708-4b				yk130116-1 yk130708-2					yk130116-8 yk130117-1 yk130122-1 yk130706-2
	4-121	gtrC		yk130116-10		yk130414-1 (nd) yk130529-1		yk130529-3		yk130414-2 yk130529-2		yk130116-3 yk130708-4b				yk130116-1 yk130708-2					yk130116-8 yk130117-1 yk130122-1 yk130706-2
	4-122	gtrC		yk130116-10		yk130414-1 (nd) yk130529-1		yk130529-3		yk130414-2 yk130529-2		yk130116-4 yk130708-4b				yk130116-1 yk130708-2					yk130116-8 yk130117-1 yk130122-1 yk130706-2
	4-125	gtrC		yk130116-10		yk130414-1				yk130414-2		yk130116-3				yk130116-1					yk130116-8 yk130117-1 yk130122-1
	4-129	gtrC		yk130116-10		yk130414-1 (nd) yk130529-1		yk130529-3		yk130414-2 yk130529-2		yk130116-4 (nd) yk130708-4b				yk130116-1 yk130708-2					yk130116-8 yk130117-1 yk130122-1 yk130706-2
	4-130	gtrC		yk130116-10								yk130116-4				yk130116-1					yk130116-8 yk130117-1 yk130122-1
	4-131	gtrC		yk130116-10								yk130116-4				yk130116-1					yk130116-8 yk130117-1 yk130122-1
	4-145	gtrC		yk130116-10								yk130116-4				yk130116-1					yk130116-8 yk130117-1 yk130122-1
	4-160	gtrC		yk130116-10								yk130116-4				yk130116-1					yk130116-8 yk130117-1 yk130122-1
	4-161	gtrC		yk130116-10								yk130116-4				yk130116-1					yk130116-8 yk130117-1 yk130122-1
	4-166	gtrC		yk130116-10								yk130116-4				yk130116-1					yk130116-8 yk130117-1 yk130122-1
	4-167	gtrC		yk130116-10								yk130116-4				yk130116-1					yk130116-8 yk130117-1 yk130122-1
	4-173	gtrC		yk130116-10								yk130116-5a				yk130116-1					yk130116-8 yk130117-1 yk130122-1
	4-183	agr		yk130116-10								yk130116-4				yk130116-1					yk130116-8 yk130117-1 yk130122-1
	4-186	gtrC		yk130116-10								yk130116-5a				yk130116-1					yk130116-8 yk130117-1 yk130122-1
	4-189	gtrC		yk130116-10								yk130116-4				yk130116-1					yk130116-8 yk130117-1 yk130122-1
	4-191	gtrC		yk130116-10								yk130116-5a				yk130116-1					yk130116-8 yk130117-1 yk130122-1
	4-194	gtrC		yk130116-10								yk130116-5a				yk130116-1					yk130116-8 yk130117-1 yk130122-1
	4-195	gtrC		yk130116-10		yk130529-1		yk130529-3		yk130529-2		yk130116-4 yk130708-5b				yk130116-1 yk130708-2					yk130116-8 yk130117-1 yk130122-1
	4-196	gtrC		yk130116-10								yk130116-5a				yk130116-1					yk130116-8 yk130117-1 yk130122-1
	4-199	gtrC		yk130116-10								yk130116-5a				yk130116-1 (nd)					yk130116-8 yk130117-1 yk130122-1
	4-212	gtrC		yk130116-10		yk130529-1		yk130529-3		yk130529-2		yk130116-5a yk130708-5b				yk130116-1 yk130708-2					yk130116-8 yk130117-1 yk130122-1 yk130706-2
	4-213	gtrC		yk130116-10								yk130116-5a				yk130116-1					yk130116-8 yk130117-1 yk130122-1
	4-214	gtrC		yk130116-10								yk130116-6				yk130116-1					yk130116-8 yk130117-1 yk130122-1
	4-221	gtrC		yk130116-10								yk130116-5a				yk130116-1					yk130116-8 yk130117-1 yk130122-1
	4-222	gtrC		yk130116-10								yk130116-6				yk130116-1					yk130116-8 yk130117-1 yk130122-1
	4-225	gtrC		yk130116-10								yk130116-5a				yk130116-1					yk130116-8 yk130117-1 yk130122-1
	4-229	gtrC		yk130116-10								yk130116-6				yk130116-1					yk130116-8 yk130117-1 yk130122-1
	4-233	gtrC		yk130116-10								yk130116-5a				yk130116-1					yk130116-8 yk130117-1 yk130122-1
	4-234	gtrC		yk130116-10								yk130116-6				yk130116-1					yk130116-8 yk130117-1 yk130122-1
	4-236	gtrC		yk130116-10								yk130116-5a				yk130116-1					yk130116-8 yk130117-1 yk130122-1
	4-238	gtrC		yk130116-10		yk130529-1		yk130529-3		yk130529-2		yk130116-6 yk130708-5b				yk130116-1 yk130708-2					yk130116-8 yk130117-1 yk130122-1 yk130706-2
	4-249	gtrC		yk130116-10								yk130116-5a				yk130116-1					yk130116-8 yk130117-1 yk130122-1
	4-253	gtrC		yk130116-10								yk130116-6				yk130116-1					yk130116-8 yk130117-1 yk130122-1
	4-255	gtrC		yk130116-10								yk130116-5a				yk130116-1					yk130116-8 yk130117-1 yk130122-1
	4-256	gtrC		yk130121-3								yk130121-5				yk130121-1					yk130118-2
	5-4	gtrC		yk130121-3		yk130414-1 (nd)				yk130414-2		yk130121-6				yk130121-1					yk130118-2
	5-10	gtrC		yk130121-3								yk130121-5				yk130121-1					yk130118-2
	5-12	gtrC		yk130121-3								yk130121-5				yk130121-1					yk130118-2
	5-18	gtrC		yk130121-3								yk130121-5				yk130121-1					yk130118-2
	5-25	gtrC		yk130121-3								yk130121-5				yk130121-1					yk130118-2
	5-26	gtrC		yk130121-3		yk130705-2		yk130705-1		yk130705-3		yk130121-5 yk130708-5b				yk130121-1 yk130708-2					yk130118-2 yk130706-2
	5-30	gtrC		yk130121-3								yk130121-5				yk130121-1					yk130118-2
	5-34	gtrC		yk130121-3		yk130414-1 yk130705-2		yk130705-1		yk130414-2 yk130705-3		yk130121-5 yk130708-5b				yk130121-1 yk130708-2 yk130712-1					yk130118-2 yk130706-2 yk130712-1
	5-35	gtrC		yk130121-3		yk130529-1		yk130529-3		yk130529-2		yk130121-5 yk130708-5b				yk130121-1 yk130708-2					yk130118-2 yk130706-2
	5-36	gtrC		yk130121-3								yk130121-5				yk130121-1					yk130118-2
	5-48	gtrC		yk130121-3								yk130121-5				yk130121-1					yk130118-2
	5-52	gtrC		yk130121-3								yk130121-5				yk130121-1					yk130118-2?
	5-56	gtrC		yk130121-3								yk130121-5				yk130121-1					yk130118-2
	5-59	gtrC		yk130121-3								yk130121-5				yk130121-1					yk130118-2
	5-61	gtrC		yk130121-3								yk130121-7				yk130121-1					yk130118-2
	5-66	gtrC		yk130121-3								yk130121-6				yk130121-1					yk130118-2
	5-68	gtrC		yk130121-3								yk130121-7				yk130121-1					yk130118-2
	5-71	gtrC		yk130121-3								yk130121-6				yk130121-1					yk130118-2
	5-72	gtrC		yk130121-3								yk130121-7				yk130121-1					yk130118-2
	5-78	gtrC		yk130121-3								yk130121-6				yk130121-1					yk130118-2
	5-82	gtrC		yk130121-3								yk130121-7				yk130121-1					yk130118-2
	5-102	gtrC		yk130121-3		yk130705-2		yk130705-1		yk130705-3		yk130121-6 yk130708-5b				yk130121-1 yk130708-2					yk130118-2 yk130706-2
	5-113	gtrC		yk130121-3								yk130121-6				yk130121-1					yk130118-2
	5-114	gtrC		yk130121-3								yk130121-6				yk130121-1					yk130118-2
	5-119	gtrC		yk130121-3								yk130121-6				yk130121-1					yk130118-2
	5-124	gtrC		yk130121-3		yk130414-1 yk130705-2		yk130705-1		yk130414-2 yk130705-3		yk130121-6 yk130708-5b				yk130121-1 yk130708-2					yk130118-2 yk130706-2
	5-125	gtrC		yk130121-3								yk130121-6				yk130121-1					yk130118-2
	5-131	gtrC		yk130121-3								yk130121-6				yk130121-1					yk130118-2
	5-138	gtrC		yk130121-3		yk130414-1 yk130705-2		yk130705-1		yk130414-2 yk130705-3		yk130121-6 yk130708-5b				yk130121-1 yk130708-2					yk130118-2 yk130706-2
	5-144	gtrC		yk130121-3								yk130121-6				yk130121-1					yk130118-2
	5-145	gtrC		yk130121-3								yk130121-8				yk130121-1					yk130118-2
	7-9	gtrC		yk130121-3		yk130705-2		yk130705-1		yk130705-3		yk130121-7 yk130708-5b				yk130121-1 yk130708-2					yk130118-2 yk130706-2
	7-11	gtrC		yk130121-3		yk130705-3		yk130705-1		yk130705-3		yk130121-8 yk130708-5b				yk130121-1 yk130708-2					yk130118-2 yk130706-2
	7-18	gtrC		yk130121-3								yk130121-7				yk130121-1					yk130118-2
	7-24	gtrC		yk130121-3								yk130121-8				yk130121-1					yk130118-2
	7-29	gtrC		yk130121-3								yk130121-7				yk130121-1					yk130118-2
	7-30	gtrC		yk130121-3		yk130705-2		yk130705-1		yk130705-3		yk130121-8 yk130708-5b				yk130121-1 yk130708-2					yk130118-2 yk130706-2
	10-9	gtrC		yk130121-3		yk130705-2		yk130705-1		yk130705-3		yk130121-7 yk130708-5b				yk130121-1 yk130708-2					yk130118-2 yk130706-2
	10-10	gtrC		yk130121-3								yk130121-8				yk130121-1					yk130118-2
	10-11	gtrC		yk130121-3								yk130121-7				yk130121-1					yk130118-2
	10-12	gtrC		yk130121-3								yk130121-8				yk130121-1					yk130118-2
	10-16	gtrC		yk130121-3								yk130121-7				yk130121-1					yk130118-2
	10-140 (GHS_229)	wt	a		a	yk130414-1 yk130705-2	b	yk130705-1	b	yk130414-2 yk130705-3	b	yk130708-5b	b	b	b	yk130708-2		b	b	b	yk130706-2
	2-40 (GHS_112)	wt	b		b		b		b		b		b	b	b			b	b	b
	1-5 (GHS_97)	wt	b		b		b		b		b		b	b	b			b	b	b
	10-67 (GHS_226)	wt	b		b		b		b		b		b	b	b			b	b	b
	2-12 (GHS_109)	wt	b		b		b		b		b		b	b	b			b	b	b
	4-31 (GHS_120)	wt	b		b		b		b		b		b	b	b			b	b	b
	2-179(GHS_117)	wt	b		b		b		b		b		b	b	b			b	b	b
	4-83 (GHS_126)	wt	b		b		b		b		b		b	b	b			b	b	b
	4-96 (GHS_130)	wt	b		b		b		b		b		b	b	b			b	b	b
	10-4 (GHS_225)	wt	b		b		b		b		b		b	b	b			b	b	b
	1-3	wt		yk130114-2		yk130705-2		yk130705-1		yk130705-3		yk130110-6 yk130708-3				yk130110-4 yk130122-4 yk130708-1					yk130112-3 yk130706-1
	1-4	wt		yk130114-2		yk130529-1		yk130529-3		yk130529-2		yk130110-6 yk130708-3				yk130110-4 yk130122-4 yk130708-1					yk130112-3 yk130706-1
	2-1	wt		yk130114-2								yk130110-6				yk130110-4 yk130122-4					yk130112-3
	2-16	wt		yk130114-2								yk130110-6				yk130110-4 yk130122-4					yk130112-3
	2-18	wt		yk130114-2								yk130110-6				yk130110-4 yk130122-4					yk130112-3
	2-19	wt		yk130114-2								yk130110-6				yk130110-4 yk130122-4					yk130112-3
	2-24	wt		yk130114-2								yk130110-6				yk130110-4 yk130122-4					yk130112-3
	2-25	wt		yk130114-2								yk130110-6				yk130110-4 yk130122-4					yk130112-3
	2-26	wt		yk130114-2								yk130110-6				yk130110-4 yk130122-4					yk130112-3
	2-30	wt		yk130114-2								yk130110-6				yk130110-4 yk130122-4					yk130112-3
	2-31	wt		yk130114-2								yk130110-6				yk130110-4 yk130122-4					yk130112-3
	2-34	wt		yk130114-2								yk130110-6				yk130110-4 yk130122-4					yk130112-3
	2-35	wt		yk130114-2								yk130110-7				yk130110-4 yk130122-4					yk130112-3
	2-36	wt		yk130114-2								yk130110-6				yk130110-4 yk130122-4					yk130112-3
	2-42	wt		yk130114-2								yk130110-7				yk130110-4 yk130122-4					yk130112-3
	2-45	wt		yk130114-2								yk130110-7				yk130110-4 yk130122-4					yk130112-3
	2-51	wt		yk130114-2								yk130110-7				yk130110-4 yk130122-4					yk130112-3
	2-52	wt		yk130114-2								yk130110-7				yk130110-4 yk130122-4					yk130112-3
	2-53	wt		yk130114-2								yk130110-7				yk130110-4 yk130122-4					yk130112-3
	2-57	wt		yk130114-2								yk130110-7				yk130110-4 yk130122-4					yk130112-3
	2-58	wt		yk130114-2								yk130110-7				yk130110-4 yk130122-4					yk130112-3
	2-59	wt		yk130114-2								yk130110-7				yk130110-4 yk130122-4					yk130112-3
	2-61	wt		yk130114-2								yk130110-7				yk130110-4 yk130122-4					yk130112-3
	2-62	wt		yk130114-2								yk130110-7				yk130110-4 yk130122-4					yk130112-3
	2-63	wt		yk130114-2								yk130110-8a				yk130110-4 yk130122-4					yk130112-3
	2-64	wt		yk130114-2								yk130110-7				yk130110-4 yk130122-4					yk130112-3
	2-70	wt		yk130114-2								yk130110-8a				yk130110-4 yk130122-4					yk130112-3
	2-75	wt		yk130114-2								yk130110-7				yk130110-4 yk130122-4					yk130112-3
	2-77	wt		yk130114-2								yk130110-8a				yk130110-4 yk130122-4					yk130112-3
	2-78	wt		yk130114-2								yk130110-7				yk130110-4 yk130122-4					yk130112-3
	2-86	wt		yk130114-2								yk130110-8a				yk130110-4 yk130122-4					yk130112-3
	2-90	wt		yk130114-2								yk130110-8a				yk130110-4 yk130122-4					yk130112-3
	2-91	wt		yk130114-2		yk130414-1 (nd) yk130705-2		yk130705-1		yk130414-2 yk130705-3		yk130110-8a yk130708-3				yk130110-4 yk130122-4 yk130708-1					yk130112-3 yk130706-1
	2-93	wt		yk130114-2								yk130110-8a				yk130110-4 yk130122-4					yk130112-3
	2-94	wt		yk130114-2								yk130110-8a				yk130110-4 yk130122-4					yk130112-3
	2-95	wt		yk130114-2								yk130110-8a				yk130110-4 yk130122-4					yk130112-3
	2-96	wt		yk130114-2								yk130110-9				yk130110-4 yk130122-4					yk130112-3
	2-97	wt		yk130114-2								yk130110-8a				yk130110-4 yk130122-4					yk130112-3
	2-101	wt		yk130114-2								yk130110-9				yk130110-4 yk130122-4					yk130112-3
	2-103	wt		yk130114-2								yk130110-8a				yk130110-4 yk130122-4					yk130112-3
	2-107	wt		yk130114-2								yk130110-9				yk130110-4 yk130122-4					yk130112-3
	2-108	wt		yk130114-2								yk130110-8a				yk130110-4 yk130122-4					yk130112-3
	2-111	wt		yk130114-2								yk130110-9				yk130110-4 yk130122-4					yk130112-3
	2-115	wt		yk130114-2								yk130110-8a				yk130110-4 yk130122-4					yk130112-3
	2-116	wt		yk130114-2								yk130110-9				yk130110-4 yk130122-4					yk130112-3
	2-118	wt		yk130114-2								yk130110-8a				yk130110-4 yk130122-4					yk130112-3
	2-119	wt		yk130114-2								yk130110-9				yk130110-4 yk130122-4					yk130112-3
	2-125	wt		yk130116-11								yk130116-3				yk130116-2					yk130116-9 yk130117-2 yk130122-2
	2-128	wt		yk130116-11								yk130116-3				yk130116-2					yk130116-9 yk130117-2 yk130122-2
	2-129	wt		yk130116-11								yk130116-3				yk130116-2					yk130116-9 yk130117-2 yk130122-2
	2-132	wt		yk130116-11								yk130116-3				yk130116-2					yk130116-9 yk130117-2 yk130122-2
	2-133	wt		yk130116-11		yk130414-1 yk130705-2		yk130705-1		yk130414-2 yk130705-3		yk130116-3 yk130708-3				yk130116-2 yk130708-1					yk130116-9 yk130117-2 yk130122-2
	2-136	wt		yk130116-11								yk130116-3				yk130116-2					yk130116-9 yk130117-2 yk130122-2
	2-139	wt		yk130116-11								yk130116-3				yk130116-2					yk130116-9 yk130117-2 yk130122-2
	2-140	wt		yk130116-11								yk130116-3				yk130116-2					yk130116-9 yk130117-2 yk130122-2
	2-141	wt		yk130116-11								yk130116-3				yk130116-2					yk130116-9 yk130117-2 yk130122-2
	2-143	wt		yk130116-11								yk130116-3				yk130116-2					yk130116-9 yk130117-2 yk130122-2
	2-144	wt		yk130116-11								yk130116-3				yk130116-2					yk130116-9 yk130117-2 yk130122-2
	2-149	wt		yk130116-11								yk130116-4				yk130116-2					yk130116-9 yk130117-2 yk130122-2
	2-151	wt		yk130116-11								yk130116-3				yk130116-2					yk130116-9 yk130117-2 yk130122-2
	2-153	wt		yk130116-11								yk130116-4				yk130116-2					yk130116-9 yk130117-2 yk130122-2
	2-155	wt		yk130116-11		yk130705-2		yk130705-1		yk130705-3		yk130116-3 yk130708-3				yk130116-2 yk130708-1					yk130116-9 yk130117-2 yk130122-2 yk130706-1
	2-159	wt		yk130116-11								yk130116-4				yk130116-2					yk130116-9 yk130117-2 yk130122-2
	2-161	wt		yk130116-11								yk130116-4				yk130116-2					yk130116-9 yk130117-2 yk130122-2
	2-162	wt		yk130116-11								yk130116-4				yk130116-2					yk130116-9 yk130117-2 yk130122-2
	2-163	wt		yk130116-11								yk130116-4				yk130116-2					yk130116-9 yk130117-2 yk130122-2
	2-164	wt		yk130116-11								yk130116-4				yk130116-2					yk130116-9 yk130117-2 yk130122-2
	2-167	wt		yk130116-11								yk130116-4				yk130116-2					yk130116-9 yk130117-2 yk130122-2
	2-169	wt		yk130116-11								yk130116-4				yk130116-2					yk130116-9 yk130117-2 yk130122-2
	2-173	wt		yk130116-11								yk130116-4				yk130116-2					yk130116-9 yk130117-2 yk130122-2
	2-177	wt		yk130116-11								yk130116-5a				yk130116-2					yk130116-9 yk130117-2 yk130122-2
	2-178	wt		yk130116-11		yk130414-1 yk130529-1		yk130529-3		yk130414-2 yk130529-2		yk130116-4 yk130708-3				yk130116-2 yk130708-1 yk130712-1					yk130116-9 yk130117-2 yk130122-2 yk130706-1 yk130712-1
	2-182	wt		yk130116-11								yk130116-5a				yk130116-2					yk130116-9 yk130117-2 yk130122-2
	2-185	wt		yk130116-11								yk130116-4				yk130116-2					yk130116-9 yk130117-2 yk130122-2
	2-186	wt		yk130116-11								yk130116-5a				yk130116-2					yk130116-9 yk130117-2 yk130122-2
	2-188	wt		yk130116-11		yk130705-2		yk130705-1		yk130705-3		yk130116-4 yk130708-3				yk130116-2 yk130708-1 (nd)					yk130116-9 yk130117-2 yk130122-2 yk130706-1
	2-196	wt		yk130116-11								yk130116-5a				yk130116-2					yk130116-9 yk130117-2 yk130122-2
	2-197	wt		yk130116-11								yk130116-4				yk130116-2					yk130116-9 yk130117-2 yk130122-2
	2-201	wt		yk130116-11		yk130529-1		yk130529-3		yk130529-2		yk130116-5a yk130708-3				yk130116-2 yk130708-1					yk130116-9 yk130117-2 yk130122-2
	2-204	wt		yk130116-11								yk130116-5a				yk130116-2					yk130116-9 yk130117-2 yk130122-2
	2-207	wt		yk130116-11								yk130116-5a				yk130116-2					yk130116-9 yk130117-2 yk130122-2
	2-209	wt		yk130116-11								yk130116-5a				yk130116-2					yk130116-9 yk130117-2 yk130122-2
	2-212	wt		yk130116-11		yk130705-2		yk130705-1		yk130705-3		yk130116-6 yk130708-3				yk130116-2 yk130708-1					yk130116-9 yk130117-2 yk130122-2 yk130706-1
	2-213	wt		yk130116-11								yk130116-5a				yk130116-2					yk130116-9 yk130117-2 yk130122-2
	4-1	wt		yk130116-11								yk130116-6				yk130116-2					yk130116-9 yk130117-2 yk130122-2
	4-3	wt		yk130116-11								yk130116-5a				yk130116-2					yk130116-9 yk130117-2 yk130122-2
	4-7	wt		yk130116-11								yk130116-6				yk130116-2					yk130116-9 yk130117-2 yk130122-2
	4-10	wt		yk130116-11								yk130116-5a				yk130116-2					yk130116-9 yk130117-2 yk130122-2
	4-11	wt		yk130116-11		yk130414-1 (nd) yk130529-1		yk130529-3		yk130414-2 yk130529-2		yk130116-6 yk130708-3				yk130116-2 yk130708-1					yk130116-9 yk130117-2 yk130122-2 yk130706-1
	4-14	wt		yk130116-11								yk130116-5a				yk130116-2					yk130116-9 yk130117-2 yk130122-2
	4-19	wt		yk130116-11								yk130116-6				yk130116-2					yk130116-9 yk130117-2 yk130122-2
	4-20	wt		yk130116-11								yk130116-5a				yk130116-2					yk130116-9 yk130117-2 yk130122-2
	4-24	wt		yk130116-11		yk130414-1 yk130529-1 yk130705-2		yk130529-3 yk130705-1		yk130414-2 yk130529-2 yk130705-3		yk130116-6 yk130708-3				yk130116-2 yk130708-1					yk130116-9 yk130117-2 yk130122-2
	4-27	wt		yk130116-11								yk130116-5a				yk130116-2					yk130116-9 yk130117-2 yk130122-2
	4-30	wt		yk130121-3								yk130121-7				yk130121-1					yk130118-2
	4-31	wt		yk130121-3								yk130121-7				yk130121-1					yk130118-2
	4-32	wt		yk130121-3								yk130121-7				yk130121-1					yk130118-2
	4-38	wt		yk130121-3								yk130121-7				yk130121-1					yk130118-2
	4-40			yk130121-4 (nd)								yk130121-5				yk130121-2					yk130118-3 yk130121-2
	4-43			yk130121-4								yk130121-6				yk130121-2					yk130118-3 yk130121-2
	4-46	wt		yk130121-4								yk130121-5				yk130121-2					yk130118-3
	4-49	wt		yk130121-4								yk130121-5				yk130121-2					yk130118-3
	4-54	wt		yk130121-4								yk130121-5				yk130121-2					yk130118-3
	4-55	wt		yk130121-4								yk130121-5				yk130121-2					yk130118-3
	4-60	wt		yk130121-4								yk130121-5				yk130121-2					yk130118-3
	4-62	wt		yk130121-4								yk130121-5				yk130121-2					yk130118-3
	4-64	wt		yk130121-4		yk130705-2		yk130705-1		yk130705-3		yk130121-5 yk130708-4b				yk130121-2 yk130708-1					yk130118-3
	4-66	wt		yk130121-4								yk130121-5				yk130121-2					yk130118-3
	4-67	wt		yk130121-4		yk130414-1 yk130529-1		yk130529-3		yk130414-2 yk130529-2		yk130121-5 yk130708-4b				yk130121-2 yk130708-1 yk130712-1					yk130118-3 yk130706-1 yk130712-1
	4-70	wt		yk130121-4								yk130121-5				yk130121-2					yk130118-3
	4-71	wt		yk130121-4		yk130414-1 (nd) yk130529-1		yk130529-3		yk130414-2 yk130529-2		yk130121-5 yk130708-4b				yk130121-2 yk130708-1					yk130118-3 yk130706-1
	4-72	wt		yk130121-4								yk130121-5				yk130121-2					yk130118-3
	4-77	wt		yk130121-4								yk130121-5				yk130121-2					yk130118-3
	4-81	wt		yk130121-4								yk130121-7				yk130121-2					yk130118-3
	4-83	wt		yk130121-4								yk130121-6				yk130121-2					yk130118-3
	4-85	wt		yk130121-4		yk130705-2		yk130705-1		yk130705-3		yk130121-7 yk130708-4b				yk13012124 yk130708-1 (nd) yk130712-1					yk130118-3 yk130706-1 yk130712-1
	4-86	wt		yk130121-4								yk130121-6				yk130121-2					yk130118-3
	4-89	wt		yk130121-4								yk130121-7				yk130121-2					yk130118-3
	4-91	wt		yk130121-4								yk130121-6				yk130121-2					yk130118-3
	4-93	wt		yk130121-4								yk130121-7				yk130121-2					yk130118-3
	4-94	wt		yk130121-4		yk130414-1? yk130529-1		yk130529-3		yk130414-2 yk130529-2		yk130121-6 yk130708-4b				yk130121-2 yk130708-1					yk130118-3 yk130706-1
	4-96	wt		yk130121-4								yk130121-6				yk130121-2					yk130118-3
	4-98	wt		yk130121-4		yk130414-1 yk130529-1		yk130529-3		yk130414-2 yk130529-2		yk130121-6 yk130708-4b				yk130121-2 yk130708-1					yk130118-3 yk130706-1
	4-101	wt		yk130121-4								yk130121-6				yk130121-2					yk130118-3
	4-102	wt		yk130121-4								yk130121-6				yk130121-2					yk130118-3
	4-105	wt		yk130121-4		yk130705-2		yk130705-1		yk130705-3		yk130121-6 yk130708-4b				yk130121-2 yk130708-1					yk130118-3 yk130706-1
	4-106	wt		yk130121-4 (nd)								yk130121-6				yk130121-2					yk130118-3
	4-108	wt		yk130121-4								yk130121-6				yk130121-2					yk130118-3
	4-112	wt		yk130121-4								yk130121-6				yk130121-2					yk130118-3
	4-113	wt		yk130121-4								yk130121-8				yk130121-2					yk130118-3
	4-114	wt		yk130121-4								yk130121-7				yk130121-2					yk130118-3
	4-116	wt		yk130121-4								yk130121-8				yk130121-2					yk130118-3
	4-118	wt		yk130121-4								yk130121-7				yk130121-2					yk130118-3
	4-119	wt		yk130121-4								yk130121-8				yk130121-2					yk130118-3
	4-123	wt		yk130121-4		yk130414-1? yk130529-1		yk130529-3		yk130414-2 yk130529-2		yk130121-7 yk130708-4b				yk130121-2 yk130708-2					yk130118-3 yk130706-2
	4-126	wt		yk130121-4		yk130529-1		yk130529-3		yk130529-2		yk130121-8 yk130708-4b				yk130121-4 yk130708-2 yk130712-1					yk130118-3 yk130706-2 yk130712-1
	4-193	WT		yk130116-10		yk130705-2		yk130705-1		yk130705-3		yk130116-4 yk130708-5b				yk130116-1 yk130708-2 yk130712-1					yk130116-8 yk130117-1 yk130122-1 yk130706-2 yk130712-1
	4-128	wt		yk130121-4								yk130121-7				yk130121-2					yk130118-3
	4-137	wt		yk130121-4								yk130121-8				yk130121-2					yk130118-3
	4-138	wt		yk130121-4								yk130121-7				yk130121-2					yk130118-3
	4-139	wt		yk130121-4								yk130121-8				yk130121-2					yk130118-3
	4-141	wt		yk130121-4								yk130121-7				yk130121-2					yk130118-3
	4-142	wt		yk130121-4								yk130121-7				yk130121-2					yk130118-3
	4-144	wt		yk130121-4								yk130121-7				yk130121-2					yk130118-3
	4-147	wt		yk130121-4								yk130121-7				yk130121-2					yk130118-3
	4-148	wt		yk130121-4								yk130121-7				yk130121-2					yk130118-3
	Grandsen
	Villersexel
GG+2nd, unsorted
			Chr2:5653541	Chr2:5601919	Chr2:5739485	Chr2:5799477	Chr2:5818695	Chr2:5844164	Chr2:5902069	Chr2:5961608	Chr2:6077545	Chr2:6133384	Chr2:6168614	Chr2:6257244	Chr2:6347245	Chr2:6356497	Chr2:6374445-6382271	Chr2:6441582	Chr2:6531420	Chr2:6616066	Chr2:6639520
			PP-0158-00667197	Sc_237_269319	PP-0158-00753810	SNP_15286	PP-0158-00833020	Sc237_511583	PP-0158-00916394	SNP_15299	PP-0130-00000368	SSR_723	PP-0130-00091604	PP-0130-00180235	PP-0130-00270236	SNP_8641	kinesin	PP-0130-00364571	PP-0130-00454472	PP-0130-00539121	Sc_84_563431
		gtrC/wt
	5-38 (GHS_176)	gtrC	a		a	yk130529-1	a	yk130529-3	a	yk130529-2	a	yk130708-5b	a	a	a	yk130708-2		a	a	b	yk130706-2
	2-5 (GHS_105)	gtrC	a		a		a		a		a		a	a	a			a	a	a
	2-32 (GHS_110)	gtrC	a		a		a		a		a		a	a	a			a	a	a
	2-113 (GHS_115)	gtrC	a		a		a		a		a		a	a	a			a	a	a
	2-199 (GHS_118)	gtrC	a		a		a		a		a		a	a	a			a	a	a
	4-103 (GHS_137)	gtrC	a		a		a		a		a		a	a	a			a	a	a
	10-121 (GHS_228)	gtrC	a		a		a		a		a		a	a	a			a	a	a
	4-127 (GHS_168)	gtrC	a		a		a		a		a		a	a	a			a	a	a
	4-35 (GHS_125)	gtrC	a		a		a		a		a		a	a	a			a	a	a
	10-98 (GHS_227)	gtrC	a		a		a		a		a		a	a	a			a	a	a
	2-21	gtrC		yk130114-1		yk130414-1 yk130529-1		yk130529-3		yk130414-2 yk130529-2		yk130110-6 yk130708-3				yk130110-3 yk130122-3 yk130708-1					yk130112-2 yk130706-1
	2-38	gtrC		yk130114-1		yk130529-1		yk130529-3		yk130529-2		yk130110-6 yk130708-3				yk130110-3 yk130122-3 yk130708-1					yk130112-2 yk130706-1
	4-22	gtrC		yk130114-1		yk130529-1		yk130529-3		yk130529-2		yk130110-9 yk130708-3				yk130110-3 yk130122-3 yk130708-1					yk130112-2 yk130706-1
	4-33	gtrC		yk130116-10		yk130705-2		yk130705-1		yk130705-3		yk130116-3 yk130708-4b				yk130116-1 yk130708-1					yk130116-8 yk130117-1 yk130122-1 yk130706-1
	4-95	gtrC		yk130116-10		yk130705-2		yk130705-1		yk130705-3		yk130116-3 yk130708-4b				yk130116-1 yk130708-1 yk130712-1					yk130116-8 yk130117-1 yk130122-1 yk130706-1 yk130712-1
	4-120	gtrC		yk130116-10		yk130705-2		yk130705-1		yk130705-3		yk130116-4 yk130708-4b				yk130116-1 yk130708-2					yk130116-8 yk130117-1 yk130122-1 yk130706-2
	4-121	gtrC		yk130116-10		yk130414-1 (nd) yk130529-1		yk130529-3		yk130414-2 yk130529-2		yk130116-3 yk130708-4b				yk130116-1 yk130708-2					yk130116-8 yk130117-1 yk130122-1 yk130706-2
	4-122	gtrC		yk130116-10		yk130414-1 (nd) yk130529-1		yk130529-3		yk130414-2 yk130529-2		yk130116-4 yk130708-4b				yk130116-1 yk130708-2					yk130116-8 yk130117-1 yk130122-1 yk130706-2
	4-125	gtrC		yk130116-10		yk130414-1				yk130414-2		yk130116-3				yk130116-1					yk130116-8 yk130117-1 yk130122-1
	4-129	gtrC		yk130116-10		yk130414-1 (nd) yk130529-1		yk130529-3		yk130414-2 yk130529-2		yk130116-4 (nd) yk130708-4b				yk130116-1 yk130708-2					yk130116-8 yk130117-1 yk130122-1 yk130706-2
	4-195	gtrC		yk130116-10		yk130529-1		yk130529-3		yk130529-2		yk130116-4 yk130708-5b				yk130116-1 yk130708-2					yk130116-8 yk130117-1 yk130122-1
	4-212	gtrC		yk130116-10		yk130529-1		yk130529-3		yk130529-2		yk130116-5a yk130708-5b				yk130116-1 yk130708-2					yk130116-8 yk130117-1 yk130122-1 yk130706-2
	4-238	gtrC		yk130116-10		yk130529-1		yk130529-3		yk130529-2		yk130116-6 yk130708-5b				yk130116-1 yk130708-2					yk130116-8 yk130117-1 yk130122-1 yk130706-2
	5-4	gtrC		yk130121-3		yk130414-1 (nd)				yk130414-2		yk130121-6				yk130121-1					yk130118-2
	5-25	gtrC		yk130121-3								yk130121-5				yk130121-1					yk130118-2
	5-26	gtrC		yk130121-3		yk130705-2		yk130705-1		yk130705-3		yk130121-5 yk130708-5b				yk130121-1 yk130708-2					yk130118-2 yk130706-2
	5-34	gtrC		yk130121-3		yk130414-1 yk130705-2		yk130705-1		yk130414-2 yk130705-3		yk130121-5 yk130708-5b				yk130121-1 yk130708-2 yk130712-1					yk130118-2 yk130706-2 yk130712-1
	5-35	gtrC		yk130121-3		yk130529-1		yk130529-3		yk130529-2		yk130121-5 yk130708-5b				yk130121-1 yk130708-2					yk130118-2 yk130706-2
	5-102	gtrC		yk130121-3		yk130705-2		yk130705-1		yk130705-3		yk130121-6 yk130708-5b				yk130121-1 yk130708-2					yk130118-2 yk130706-2
	5-124	gtrC		yk130121-3		yk130414-1 yk130705-2		yk130705-1		yk130414-2 yk130705-3		yk130121-6 yk130708-5b				yk130121-1 yk130708-2					yk130118-2 yk130706-2
	5-138	gtrC		yk130121-3		yk130414-1 yk130705-2		yk130705-1		yk130414-2 yk130705-3		yk130121-6 yk130708-5b				yk130121-1 yk130708-2					yk130118-2 yk130706-2
	7-9	gtrC		yk130121-3		yk130705-2		yk130705-1		yk130705-3		yk130121-7 yk130708-5b				yk130121-1 yk130708-2					yk130118-2 yk130706-2
	7-11	gtrC		yk130121-3		yk130705-2		yk130705-1		yk130705-3		yk130121-8 yk130708-5b				yk130121-1 yk130708-2					yk130118-2 yk130706-2
	7-30	gtrC		yk130121-3		yk130705-2		yk130705-1		yk130705-3		yk130121-8 yk130708-5b				yk130121-1 yk130708-2					yk130118-2 yk130706-2
	10-9	gtrC		yk130121-3		yk130705-2		yk130705-1		yk130705-3		yk130121-7 yk130708-5b				yk130121-1 yk130708-2					yk130118-2 yk130706-2
	10-140 (GHS_229)	wt	a		a	yk130414-1 yk130705-2	b	yk130705-1	b	yk130414-2 yk130705-3	b	yk130708-5b	b	b	b	yk130708-2		b	b	b	yk130706-2
	2-40 (GHS_112)	wt	b		b		b		b		b		b	b	b			b	b	b
	1-5 (GHS_97)	wt	b		b		b		b		b		b	b	b			b	b	b
	10-67 (GHS_226)	wt	b		b		b		b		b		b	b	b			b	b	b
	2-12 (GHS_109)	wt	b		b		b		b		b		b	b	b			b	b	b
	4-31 (GHS_120)	wt	b		b		b		b		b		b	b	b			b	b	b
	2-179(GHS_117)	wt	b		b		b		b		b		b	b	b			b	b	b
	4-83 (GHS_126)	wt	b		b		b		b		b		b	b	b			b	b	b
	4-96 (GHS_130)	wt	b		b		b		b		b		b	b	b			b	b	b
	10-4 (GHS_225)	wt	b		b		b		b		b		b	b	b			b	b	b
	1-3	wt		yk130114-2		yk130705-2		yk130705-1		yk130705-3		yk130110-6 yk130708-3				yk130110-4 yk130122-4 yk130708-1					yk130112-3 yk130706-1
	1-4	wt		yk130114-2		yk130529-1		yk130529-3		yk130529-2		yk130110-6 yk130708-3				yk130110-4 yk130122-4 yk130708-1					yk130112-3 yk130706-1
	2-91	wt		yk130114-2		yk130414-1 (nd) yk130705-2		yk130705-1		yk130414-2 yk130705-3		yk130110-8a yk130708-3				yk130110-4 yk130122-4 yk130708-1					yk130112-3 yk130706-1
	2-133	wt		yk130116-11		yk130414-1 yk130705-2		yk130705-1		yk130414-2 yk130705-3		yk130116-3 yk130708-3				yk130116-2 yk130708-1					yk130116-9 yk130117-2 yk130122-2
	2-155	wt		yk130116-11		yk130705-2		yk130705-1		yk130705-3		yk130116-3 yk130708-3				yk130116-2 yk130708-1					yk130116-9 yk130117-2 yk130122-2 yk130706-1
	2-178	wt		yk130116-11		yk130414-1 yk130529-1		yk130529-3		yk130414-2 yk130529-2		yk130116-4 yk130708-3				yk130116-2 yk130708-1 yk130712-1					yk130116-9 yk130117-2 yk130122-2 yk130706-1 yk130712-1
	2-188	wt		yk130116-11		yk130705-2		yk130705-1		yk130705-3		yk130116-4 yk130708-3				yk130116-2 yk130708-1 (nd)					yk130116-9 yk130117-2 yk130122-2 yk130706-1
	2-201	wt		yk130116-11		yk130529-1		yk130529-3		yk130529-2		yk130116-5a yk130708-3				yk130116-2 yk130708-1					yk130116-9 yk130117-2 yk130122-2
	2-212	wt		yk130116-11		yk130705-2		yk130705-1		yk130705-3		yk130116-6 yk130708-3				yk130116-2 yk130708-1					yk130116-9 yk130117-2 yk130122-2 yk130706-1
	4-11	wt		yk130116-11		yk130414-1 (nd) yk130529-1		yk130529-3		yk130414-2 yk130529-2		yk130116-6 yk130708-3				yk130116-2 yk130708-1					yk130116-9 yk130117-2 yk130122-2 yk130706-1
	4-24	wt		yk130116-11		yk130414-1 yk130529-1 yk130705-2		yk130529-3 yk130705-1		yk130414-2 yk130529-2 yk130705-3		yk130116-6 yk130708-3				yk130116-2 yk130708-1					yk130116-9 yk130117-2 yk130122-2
	4-64	wt		yk130121-4		yk130705-2		yk130705-1		yk130705-3		yk130121-5 yk130708-4b				yk130121-2 yk130708-1					yk130118-3
	4-67	wt		yk130121-4		yk130414-1 yk130529-1		yk130529-3		yk130414-2 yk130529-2		yk130121-5 yk130708-4b				yk130121-2 yk130708-1 yk130712-1					yk130118-3 yk130706-1 yk130712-1
	4-71	wt		yk130121-4		yk130414-1 (nd) yk130529-1		yk130529-3		yk130414-2 yk130529-2		yk130121-5 yk130708-4b				yk130121-2 yk130708-1					yk130118-3 yk130706-1
	4-85	wt		yk130121-4		yk130705-2		yk130705-1		yk130705-3		yk130121-7 yk130708-4b				yk13012124 yk130708-1 (nd) yk130712-1					yk130118-3 yk130706-1 yk130712-1
	4-94	wt		yk130121-4		yk130414-1? yk130529-1		yk130529-3		yk130414-2 yk130529-2		yk130121-6 yk130708-4b				yk130121-2 yk130708-1					yk130118-3 yk130706-1
	4-98	wt		yk130121-4		yk130414-1 yk130529-1		yk130529-3		yk130414-2 yk130529-2		yk130121-6 yk130708-4b				yk130121-2 yk130708-1					yk130118-3 yk130706-1
	4-105	wt		yk130121-4		yk130705-2		yk130705-1		yk130705-3		yk130121-6 yk130708-4b				yk130121-2 yk130708-1					yk130118-3 yk130706-1
	4-123	wt		yk130121-4		yk130414-1? yk130529-1		yk130529-3		yk130414-2 yk130529-2		yk130121-7 yk130708-4b				yk130121-2 yk130708-2					yk130118-3 yk130706-2
	4-126	wt		yk130121-4		yk130529-1		yk130529-3		yk130529-2		yk130121-8 yk130708-4b				yk130121-4 yk130708-2 yk130712-1					yk130118-3 yk130706-2 yk130712-1
	4-193	WT		yk130116-10		yk130705-2		yk130705-1		yk130705-3		yk130116-4 yk130708-5b				yk130116-1 yk130708-2 yk130712-1					yk130116-8 yk130117-1 yk130122-1 yk130706-2 yk130712-1
	Grandsen
	Villersexel
GG+2nd, sorted
			Chr2:5653541	Chr2:5601919	Chr2:5739485	Chr2:5799477	Chr2:5818695	Chr2:5844164	Chr2:5902069	Chr2:5961608	Chr2:6077545	Chr2:6133384	Chr2:6168614	Chr2:6257244	Chr2:6347245	Chr2:6356497	Chr2:6374445-6382271	Chr2:6441582	Chr2:6531420	Chr2:6616066	Chr2:6639520
			PP-0158-00667197	Sc_237_269319	PP-0158-00753810	SNP_15286	PP-0158-00833020	Sc237_511583	PP-0158-00916394	SNP_15299	PP-0130-00000368	SSR_723	PP-0130-00091604	PP-0130-00180235	PP-0130-00270236	SNP_8641	kinesin	PP-0130-00364571	PP-0130-00454472	PP-0130-00539121	Sc_84_563431
		gtrC/wt
	4-129	gtrC		yk130116-10		yk130414-1 (nd) yk130529-1		yk130529-3		yk130414-2 yk130529-2		yk130116-4 (nd) yk130708-4b				yk130116-1 yk130708-2					yk130116-8 yk130117-1 yk130122-1 yk130706-2
	5-26	gtrC		yk130121-3		yk130705-2		yk130705-1		yk130705-3		yk130121-5 yk130708-5b				yk130121-1 yk130708-2					yk130118-2 yk130706-2
	4-22	gtrC		yk130114-1		yk130529-1		yk130529-3		yk130529-2		yk130110-9 yk130708-3				yk130110-3 yk130122-3 yk130708-1					yk130112-2 yk130706-1
	4-121	gtrC		yk130116-10		yk130414-1 (nd) yk130529-1		yk130529-3		yk130414-2 yk130529-2		yk130116-3 yk130708-4b				yk130116-1 yk130708-2					yk130116-8 yk130117-1 yk130122-1 yk130706-2
	4-122	gtrC		yk130116-10		yk130414-1 (nd) yk130529-1		yk130529-3		yk130414-2 yk130529-2		yk130116-4 yk130708-4b				yk130116-1 yk130708-2					yk130116-8 yk130117-1 yk130122-1 yk130706-2
	5-124	gtrC		yk130121-3		yk130414-1 yk130705-2		yk130705-1		yk130414-2 yk130705-3		yk130121-6 yk130708-5b				yk130121-1 yk130708-2					yk130118-2 yk130706-2
	5-34	gtrC		yk130121-3		yk130414-1 yk130705-2		yk130705-1		yk130414-2 yk130705-3		yk130121-5 yk130708-5b				yk130121-1 yk130708-2 yk130712-1					yk130118-2 yk130706-2 yk130712-1
	5-138	gtrC		yk130121-3		yk130414-1 yk130705-2		yk130705-1		yk130414-2 yk130705-3		yk130121-6 yk130708-5b				yk130121-1 yk130708-2					yk130118-2 yk130706-2
	2-178	wt		yk130116-11		yk130414-1 yk130529-1		yk130529-3		yk130414-2 yk130529-2		yk130116-4 yk130708-3				yk130116-2 yk130708-1 yk130712-1					yk130116-9 yk130117-2 yk130122-2 yk130706-1 yk130712-1
	4-238	gtrC		yk130116-10		yk130529-1		yk130529-3		yk130529-2		yk130116-6 yk130708-5b				yk130116-1 yk130708-2					yk130116-8 yk130117-1 yk130122-1 yk130706-2
	2-21	gtrC		yk130114-1		yk130414-1 yk130529-1		yk130529-3		yk130414-2 yk130529-2		yk130110-6 yk130708-3				yk130110-3 yk130122-3 yk130708-1					yk130112-2 yk130706-1
	2-38	gtrC		yk130114-1		yk130529-1		yk130529-3		yk130529-2		yk130110-6 yk130708-3				yk130110-3 yk130122-3 yk130708-1					yk130112-2 yk130706-1
	2-5 (GHS_105)	gtrC	a		a		a		a		a		a	a	a			a	a	a
	2-32 (GHS_110)	gtrC	a		a		a		a		a		a	a	a			a	a	a
	2-113 (GHS_115)	gtrC	a		a		a		a		a		a	a	a			a	a	a
	2-199 (GHS_118)	gtrC	a		a		a		a		a		a	a	a			a	a	a
	4-103 (GHS_137)	gtrC	a		a		a		a		a		a	a	a			a	a	a
	10-121 (GHS_228)	gtrC	a		a		a		a		a		a	a	a			a	a	a
	4-127 (GHS_168)	gtrC	a		a		a		a		a		a	a	a			a	a	a
	4-35 (GHS_125)	gtrC	a		a		a		a		a		a	a	a			a	a	a
	10-98 (GHS_227)	gtrC	a		a		a		a		a		a	a	a			a	a	a
	4-95	gtrC		yk130116-10		yk130705-2		yk130705-1		yk130705-3		yk130116-3 yk130708-4b				yk130116-1 yk130708-1 yk130712-1					yk130116-8 yk130117-1 yk130122-1 yk130706-1 yk130712-1
	4-125	gtrC		yk130116-10		yk130414-1				yk130414-2		yk130116-3				yk130116-1					yk130116-8 yk130117-1 yk130122-1
	4-126	wt		yk130121-4		yk130529-1		yk130529-3		yk130529-2		yk130121-8 yk130708-4b				yk130121-4 yk130708-2 yk130712-1					yk130118-3 yk130706-2 yk130712-1
	5-4	gtrC		yk130121-3		yk130414-1 (nd)				yk130414-2		yk130121-6				yk130121-1					yk130118-2
	7-11	gtrC		yk130121-3		yk130705-2		yk130705-1		yk130705-3		yk130121-8 yk130708-5b				yk130121-1 yk130708-2					yk130118-2 yk130706-2
	7-30	gtrC		yk130121-3		yk130705-2		yk130705-1		yk130705-3		yk130121-8 yk130708-5b				yk130121-1 yk130708-2					yk130118-2 yk130706-2
	10-9	gtrC		yk130121-3		yk130705-2		yk130705-1		yk130705-3		yk130121-7 yk130708-5b				yk130121-1 yk130708-2					yk130118-2 yk130706-2
	4-33	gtrC		yk130116-10		yk130705-2		yk130705-1		yk130705-3		yk130116-3 yk130708-4b				yk130116-1 yk130708-1					yk130116-8 yk130117-1 yk130122-1 yk130706-1
	4-120	gtrC		yk130116-10		yk130705-2		yk130705-1		yk130705-3		yk130116-4 yk130708-4b				yk130116-1 yk130708-2					yk130116-8 yk130117-1 yk130122-1 yk130706-2
	4-195	gtrC		yk130116-10		yk130529-1		yk130529-3		yk130529-2		yk130116-4 yk130708-5b				yk130116-1 yk130708-2					yk130116-8 yk130117-1 yk130122-1
	4-212	gtrC		yk130116-10		yk130529-1		yk130529-3		yk130529-2		yk130116-5a yk130708-5b				yk130116-1 yk130708-2					yk130116-8 yk130117-1 yk130122-1 yk130706-2
	5-35	gtrC		yk130121-3		yk130529-1		yk130529-3		yk130529-2		yk130121-5 yk130708-5b				yk130121-1 yk130708-2					yk130118-2 yk130706-2
	5-102	gtrC		yk130121-3		yk130705-2		yk130705-1		yk130705-3		yk130121-6 yk130708-5b				yk130121-1 yk130708-2					yk130118-2 yk130706-2
	7-9	gtrC		yk130121-3		yk130705-2		yk130705-1		yk130705-3		yk130121-7 yk130708-5b				yk130121-1 yk130708-2					yk130118-2 yk130706-2
	5-38 (GHS_176)	gtrC	a		a	yk130529-1	a	yk130529-3	a	yk130529-2	a	yk130708-5b	a	a	a	yk130708-2		a	a	b	yk130706-2
	4-193	wt		yk130116-10		yk130705-2		yk130705-1		yk130705-3		yk130116-4 yk130708-5b				yk130116-1 yk130708-2 yk130712-1					yk130116-8 yk130117-1 yk130122-1 yk130706-2 yk130712-1
	4-24	wt		yk130116-11		yk130414-1 yk130529-1 yk130705-2		yk130529-3 yk130705-1		yk130414-2 yk130529-2 yk130705-3		yk130116-6 yk130708-3				yk130116-2 yk130708-1					yk130116-9 yk130117-2 yk130122-2
	4-85	wt		yk130121-4		yk130705-2		yk130705-1		yk130705-3		yk130121-7 yk130708-4b				yk13012124 yk130708-1 (nd) yk130712-1					yk130118-3 yk130706-1 yk130712-1
	4-98	wt		yk130121-4		yk130414-1 yk130529-1		yk130529-3		yk130414-2 yk130529-2		yk130121-6 yk130708-4b				yk130121-2 yk130708-1					yk130118-3 yk130706-1
	4-123	wt		yk130121-4		yk130414-1? yk130529-1		yk130529-3		yk130414-2 yk130529-2		yk130121-7 yk130708-4b				yk130121-2 yk130708-2					yk130118-3 yk130706-2
	4-94	wt		yk130121-4		yk130414-1? yk130529-1		yk130529-3		yk130414-2 yk130529-2		yk130121-6 yk130708-4b				yk130121-2 yk130708-1					yk130118-3 yk130706-1
	4-67			yk130121-4		yk130414-1 yk130529-1		yk130529-3		yk130414-2 yk130529-2		yk130121-5 yk130708-4b				yk130121-2 yk130708-1 yk130712-1					yk130118-3 yk130706-1 yk130712-1
	2-133	wt		yk130116-11		yk130414-1 yk130705-2		yk130705-1		yk130414-2 yk130705-3		yk130116-3 yk130708-3				yk130116-2 yk130708-1					yk130116-9 yk130117-2 yk130122-2
	4-64	wt		yk130121-4		yk130705-2		yk130705-1		yk130705-3		yk130121-5 yk130708-4b				yk130121-2 yk130708-1					yk130118-3
	10-140 (GHS_229)	wt	a		a	yk130414-1 yk130705-2	b	yk130705-1	b	yk130414-2 yk130705-3	b	yk130708-5b	b	b	b	yk130708-2		b	b	b	yk130706-2
	4-71	wt		yk130121-4		yk130414-1 (nd) yk130529-1		yk130529-3		yk130414-2 yk130529-2		yk130121-5 yk130708-4b				yk130121-2 yk130708-1					yk130118-3 yk130706-1
	4-105	wt		yk130121-4		yk130705-2		yk130705-1		yk130705-3		yk130121-6 yk130708-4b				yk130121-2 yk130708-1					yk130118-3 yk130706-1
	1-4	wt		yk130114-2		yk130529-1		yk130529-3		yk130529-2		yk130110-6 yk130708-3				yk130110-4 yk130122-4 yk130708-1					yk130112-3 yk130706-1
	2-91	wt		yk130114-2		yk130414-1 (nd) yk130705-2		yk130705-1		yk130414-2 yk130705-3		yk130110-8a yk130708-3				yk130110-4 yk130122-4 yk130708-1					yk130112-3 yk130706-1
	1-3	wt		yk130114-2		yk130705-2		yk130705-1		yk130705-3		yk130110-6 yk130708-3				yk130110-4 yk130122-4 yk130708-1					yk130112-3 yk130706-1
	2-201	wt		yk130116-11		yk130529-1		yk130529-3		yk130529-2		yk130116-5a yk130708-3				yk130116-2 yk130708-1					yk130116-9 yk130117-2 yk130122-2
	2-40 (GHS_112)	wt	b		b		b		b		b		b	b	b			b	b	b
	1-5 (GHS_97)	wt	b		b		b		b		b		b	b	b			b	b	b
	10-67 (GHS_226)	wt	b		b		b		b		b		b	b	b			b	b	b
	2-12 (GHS_109)	wt	b		b		b		b		b		b	b	b			b	b	b
	4-31 (GHS_120)	wt	b		b		b		b		b		b	b	b			b	b	b
	2-179(GHS_117)	wt	b		b		b		b		b		b	b	b			b	b	b
	4-83 (GHS_126)	wt	b		b		b		b		b		b	b	b			b	b	b
	4-96 (GHS_130)	wt	b		b		b		b		b		b	b	b			b	b	b
	10-4 (GHS_225)	wt	b		b		b		b		b		b	b	b			b	b	b
	2-155	wt		yk130116-11		yk130705-2		yk130705-1		yk130705-3		yk130116-3 yk130708-3				yk130116-2 yk130708-1					yk130116-9 yk130117-2 yk130122-2 yk130706-1
	2-188	wt		yk130116-11		yk130705-2		yk130705-1		yk130705-3		yk130116-4 yk130708-3				yk130116-2 yk130708-1 (nd)					yk130116-9 yk130117-2 yk130122-2 yk130706-1
	2-212	wt		yk130116-11		yk130705-2		yk130705-1		yk130705-3		yk130116-6 yk130708-3				yk130116-2 yk130708-1					yk130116-9 yk130117-2 yk130122-2 yk130706-1
	4-11	wt		yk130116-11		yk130414-1 (nd) yk130529-1		yk130529-3		yk130414-2 yk130529-2		yk130116-6 yk130708-3				yk130116-2 yk130708-1					yk130116-9 yk130117-2 yk130122-2 yk130706-1
	Grandsen
	Villersexel
GG+2nd, sorted (2)		phenotype	PP-0158-00667197	Sc_237_269319	PP-0158-00753810	SNP_15286	Sc237_511583	SNP_15299	SSR_723	SNP_8641	kinesin	PP-0130-00539121	Sc_84_563431	comments
	4-129	gtrC		b		b	b	b	b	a			a
	5-26	gtrC		b		b	b	b	b	a			a
	4-22	gtrC		b		b	b	b	a	a			a
	4-121	gtrC		b		b	b	b	a	a			a
	4-122	gtrC		b		b	b	b	a	a			a
	5-124	gtrC		b		b	b	b	a	a			a
	5-34	gtrC		b		b	a	a	a	a			a
	5-138	gtrC		b		b	a	a	a	a			a
	2-178	WT(Vx)		b		a	a	a	a	a			a	mislabelled tube?
	4-238	gtrC		b		a	a	a	a	a			a
	2-21	gtrC		b		a	a	a	a	a			b
	2-38	gtrC		b		a	a	a	a	a			b
	2-5 (GHS_105)	gtrC	a		a							a
	2-32 (GHS_110)	gtrC	a		a							a
	2-113 (GHS_115)	gtrC	a		a							a
	2-199 (GHS_118)	gtrC	a		a							a
	4-103 (GHS_137)	gtrC	a		a							a
	10-121 (GHS_228)	gtrC	a		a							a
	4-127 (GHS_168)	gtrC	a		a							a
	4-35 (GHS_125)	gtrC	a		a							a
	10-98 (GHS_227)	gtrC	a		a							a
	4-95	gtrC		a		a	a	a	a	a			a
	4-125	gtrC		a		a	nt	a	a	a			a
	4-126	WT (Vx)		a		a	a	a	a	a			a	mislabelled tube?
	5-4	gtrC		a		nd	nt	b	a	a			a	nd = not detected; nt = not tested
	7-11	gtrC		a		a	a	a	a	a			a
	7-30	gtrC		a		a	a	a	a	a			a
	10-9	gtrC		a		a	a	a	a	a			a
	4-33	gtrC		a		a	a	a	a	a			b
	4-120	gtrC		a		a	a	a	a	a			b
	4-195	gtrC		a		a	a	a	a	a			b
	4-212	gtrC		a		a	a	a	a	a			b
	5-35	gtrC		a		a	a	a	a	a			b
	5-102	gtrC		a		a	a	a	a	a			b
	7-9	gtrC		a		a	a	a	a	a			b
	5-38 (GHS_176)	gtrC	a	nt	a	a	a	a	a	a		b	b
	4-193	WT (Vx)		a		a	a	a	a	b			b
	4-24	WT (Vx)		a		a	a	a	b	b			b
	4-85	WT (Vx)		a		a	a	a	b	b			b
	4-98	WT (Vx)		a		a	a	a	b	b			b
	4-123	WT (Vx)		a		a	a	a	b	b			b
	4-94	WT (Vx)		a		a	a	b?	b	b			b
	4-67	WT (Vx)		a		a	a	b	b	b			b
	2-133	WT (Vx)		a		a	b	b	b	b			b
	4-64	WT (Vx)		a		a	b	b	b	b			b
	10-140 (GHS_229)	WT (Vx)	a	nt	a	a	b	b	b	b		b	b
	4-71	WT (Vx)		a		b	b	b	b	b			b
	4-105	WT (Vx)		a		b	b	b	b	b			b
	1-4	WT (Vx)		a		b	b	b	b	b			a
	2-91	WT (Vx)		a		b	b	b	b	b			a
	1-3	WT (Vx)		b		b	b	b	b	b			b
	2-201	WT (Vx)		b		b	b	b	b	b			b
	2-40 (GHS_112)	WT (Vx)	b		b							b
	1-5 (GHS_97)	WT (Vx)	b		b							b
	10-67 (GHS_226)	WT (Vx)	b		b							b
	2-12 (GHS_109)	WT (Vx)	b		b							b
	4-31 (GHS_120)	WT (Vx)	b		b							b
	2-179(GHS_117)	WT (Vx)	b		b							b
	4-83 (GHS_126)	WT (Vx)	b		b							b
	4-96 (GHS_130)	WT (Vx)	b		b							b
	10-4 (GHS_225)	WT (Vx)	b		b							b
	2-155	WT (Vx)		b		b	b	b	b	b			a
	2-188	WT (Vx)		b		b	b	b	b	b			a
	2-212	WT (Vx)		b		b	b	b	b	b			a
	4-11	WT (Vx)		b		b	b	b	b	b			b?
	Gransden
	Villersexel

## Sheet: Figure 2b
Figure 2b
Phenotype of segragants

## Sheet: Figure 3d
Figure 3d

## Sheet: Figure 4d
Figure 4d
velocity (nm/s)
363
503
369
480
425
311
389
453
458
239
677
563
365
607
409
563
347
578
361
330
578
672
700
451
467
389

## Sheet: Figure 6b
Figure 6b
The curvature angles of wild type protonemata after gravistimulation for the indicated time (+, upward; -, downward)
0 h		5 h		10 h		15 h		20 h		25 h		30 h		35 h		40 h		45 h		50 h		55 h		60 h		65 h		70 h		75 h		80 h		85 h		90 h		95 h		100 h		105 h		110 h		115 h		120 h
Direction	Angle	Direction	Angle	Direction	Angle	Direction	Angle	Direction	Angle	Direction	Angle	Direction	Angle	Direction	Angle	Direction	Angle	Direction	Angle	Direction	Angle	Direction	Angle	Direction	Angle	Direction	Angle	Direction	Angle	Direction	Angle	Direction	Angle	Direction	Angle	Direction	Angle	Direction	Angle	Direction	Angle	Direction	Angle	Direction	Angle	Direction	Angle	Direction	Angle
+	6.582	+	6.882	+	12.395	+	23.199	+	37.093	+	44.145	+	45.939	+	46.469	+	43.025	+	42.357	+	45.674	+	42.325	+	40.815	+	45.616	+	45	+	44.409	+	51.072	+	54.462	+	52.306	+	83.418	+	87.138	+	86.634	+	87.23	+	53.75	+	90
-	3.468	-	1.061	+	10.784	+	22.62	+	23.962	+	30.256	+	23.385	+	21.371	+	20.556	+	23.199	+	24.775	+	24.567	+	47.643	+	52.224	+	54.293	+	50.631	+	44.236	+	45.807	+	47.353	+	57.529	+	47.42	+	64.799	+	62.781	+	90	+	60.101
-	1.79	+	0	+	12.265	+	24.444	+	30.964	+	35.538	+	40.732	+	38.047	+	38.83	+	41.987	+	39.472	+	42.421	+	49.764	+	51.843	+	54.462	+	51.766	+	51.843	+	50.856	+	22.891	+	42.955	+	23.552	+	46.273	+	46.736	+	82.694	+	45
+	3.521	+	10.305	+	17.745	+	17.928	+	30.141	+	38.454	+	29.899	+	30.784	+	34.16	+	37.185	+	46.273	+	48.366	+	53.746	+	54.462	+	57.031	+	62.819	+	54.246	+	54.058	+	53.696	+	25.449	+	55.125	+	63.435	+	16.858	+	43.958	+	16.699
+	2.203	+	6.843	+	10.886	+	25.56	+	33.69	+	34.33	+	41.468	+	40.786	+	52.765	+	51.072	+	53.393	+	53.13	+	67.011	+	65.772	+	66.297	+	68.629	+	61.557	+	62.904	+	54.162	+	57.031	+	59.036	+	18.435	+	60.376	+	20.376	+	59.421
+	4.574	+	16.702	+	19.29	+	9.211	+	27.35	+	27.597	+	42.436	+	33.871	+	49.236	+	56.31	+	56.768	+	58.392	+	42.709	+	45	+	61.39	+	48.504	+	63.435	+	70.769	+	63.435	+	56.768	+	64.093	+	58.173	+	74.055	+	63.97	+	64.983
+	2.911	+	19.983	+	8.973	+	23.749	+	38.047	+	21.541	+	31.759	+	32.989	+	40.236	+	45	+	48.576	+	42.955	+	54.866	+	59.036	+	51.843	+	70.463	+	72.072	+	59.744	+	62.447	+	60.255	+	63.435	+	76.43	+	67.479	+	67.891	+	79.695
+	1.102	+	14.036	+	18.435	+	25.821	+	30.53	+	35.838	+	25.278	+	28.811	+	30.379	+	31.827	+	47.386	+	30.141	+	31.608	+	60.945	+	67.38	+	80.272	+	61.821	+	53.746	+	61.858	+	68.552	+	75.75	+	63.435	+	71.147	+	76.675	+	86.987
+	1.591	+	9.462	+	19.026	+	33.111	+	34.778	+	35.218	+	41.379	+	41.923	+	47.045	+	53.973	+	33.232	+	59.265	+	59.036	+	33.69	+	74.055	+	51.34	+	58.173	+	68.459	+	73.61	+	63.435	+	57.771	+	69.228	+	75.7	+	67.62	+	70.56
-	1.364	+	7.125	+	21.448	+	18.435	+	38.418	+	35.91	+	40.972	+	35.838	+	42.51	+	41.82	+	56.768	+	68.749	+	36.158	+	72.646	+	75.379	+	62.021	+	63.435	+	81.87	+	55.62	+	76.608	+	87.064	+	79.992	+	85.711	+	88.977	+	69.829
+	3.879	+	7.125	+	12.724	+	10.491	+	26.565	+	62.241	+	46.469	+	47.203	+	41.424	+	69.146	+	46.397	+	53.842	+	50.44	+	60.751	+	59.036	+	79.216	+	81.634	+	53.842	+	73.413	+	68.839	+	80.134	+	71.565	+	90	+	72.031	+	78.871
-	8.13	+	5.711	+	14.47	+	18.435	+	26.565	+	48.24	+	36.87	+	36.158	+	40.365	+	47.726	+	69.444	+	67.891	+	73.142	+	64.799	+	68.199	+	50.711	+	52.125	+	88.152	+	86.906	+	60.255	+	86.186	+	90	+	55.008	+	75.379	+	90
-	6.116	+	3.752	+	13.134	+	20.772	+	17.526	+	27.35	+	43.995	+	45	+	28.179	+	50.906	+	50.013	+	48.013	+	54.462	+	72.897	+	53.13	+	60.751	+	83.884	+	69.444	+	80.538	+	74.876	+	57.095	+	55.713	+	82.504	+	88.452	+	90
-	5.492	-	6.116	+	12.2	+	10.886	+	26.565	+	30.964	+	29.055	+	30.256	+	41.348	+	45	+	65.854	+	42.51	+	70.71	+	56.976	+	59.036	+	56.31	+	66.038	+	54.462	+	60.642	+	86.532	+	76.908	+	87.955	+	88.264	+	86.634	+	59.349
-	9.66	-	4.764	+	9.728	+	24.146	+	33.69	+	28.811	+	17.103	+	18.925	+	30.651	+	58.392	+	43.781	+	61.557	+	51.953	+	60.945	+	53.13	+	46.548	+	45	+	72.759	+	90	+	76.608	+	59.744	+	87.138	+	77.005	+	58.736	+	88.493
-	3.9	-	2.454	+	16.858	+	18.435	+	15.945	+	30.466	+	40.601	+	41.348	+	45	+	31.759	+	45	+	47.121	+	54.782	+	50.194	+	68.199	+	61.928	+	65.556	+	76.608	+	71.565	+	74.291	+	80.272	+	48.366	+	83.29	+	91.397	+	85.764
-	9.13	-	5.599	+	7.306	+	17.745	+	18.435	+	33.69	+	41.82	+	34.216	+	42.138	+	50.711	+	42.397	+	69.677	+	45	+	52.595	+	47.291	+	36.158	+	68.199	+	56.31	+	67.38	+	83.089	+	68.629	+	75.579	+	69.677	+	82.875	+	58.671
-	14.995	-	3.945	+	12.995	+	21.801	+	28.887	+	39.174	+	29.932	+	30.379	+	28.443	+	40.815	+	37.405	+	34.992	+	34.287	+	55.713	+	41.82	+	39.289	+	56.31	+	60.255	+	74.476	+	55.176	+	65.095	+	78.311	+	69.864	+	43.452	+	78.69
		-	8.915	+	13.392	+	17.65	+	18.886	+	15.35	+	43.025	+	52.815	+	56.31	+	58.671	+	42.397	+	45	+	57.995	+	34.592	+	46.848	+	55.62	+	72.474	+	52.595	+	72.759	+	80.538	+	51.633	+	64.29	+	77.005	+	75.651	+	82.405
		-	6.226	+	11.31	+	10.886	+	14.534	+	18.435	+	35.838	+	33.275	+	38.157	+	35.218	+	57.265	+	34.287	+	37.875	+	45	+	36.87	+	53.673	+	57.095	+	59.744	+	52.431	+	59.036	+	55.176	+	78.111	+	77.005	+	79.287	+	69.677
		-	14.036	+	11.31	+	16.504	+	8.531	+	31.185	+	22.989	+	39.369	+	45	+	33.69	+	33.69	+	48.24	+	40.815	+	36.87	+	53.616	+	39.806	+	41.82	+	45	+	64.359	+	65.376	+	64.093	+	78.69	+	45	+	82.875	+	80.538
		-	21.448	+	6.34	+	16.26	-	3.814	+	27.824	+	37.185	+	32.196	+	32.347	+	45	+	40.601	+	38.66	+	35.538	+	55.491	+	43.264	+	39.472	+	42.879	+	52.696	+	50.906	+	45	+	52.253	+	68.199	+	62.526	+	79.695	+	80.538
				-	6.34	+	12.995	+	2.045	+	19.885	+	23.199	+	24.179	+	25.866	+	36.469	+	32.471	+	16.699	+	55.713	+	51.037	+	64.654	+	27.979	+	59.036	+	45	+	59.534	+	61.699	+	46.169	+	45	+	51.953	+	73.496	+	63.435
				-	3.013	+	5.194	-	8.616	-	11.31	+	24.341	+	39.611	+	43.603	+	28.61	+	47.045	+	28.072	+	45	+	60.524	+	54.462	+	16.39	+	46.469	+	65.095	+	57.995	+	53.13	+	43.025	+	57.995	+	48.366	+	50.906	+	61.39
				-	7.352	-	3.945	-	8.881	+	20.136	+	33.024	+	28.301	+	30.964	+	39.56	+	39.806	+	52.001	+	58.241	+	45	+	42.879	+	10.305	+	63.435	+	46.273	+	41.186	+	46.219	+	45	+	62.447	+	39.806	+	68.749	+	53.616
				-	11.889	-	4.086			+	7.943	+	21.038	+	23.552	+	34.287	+	46.975	+	17.879	+	30.7	+	46.848	+	33.69	+	31.031	+	9.66	+	45	+	52.815	+	70.201	+	43.668	+	62.103	+	53.13	+	56.768	+	53.13	+	51.34
						-	6.34			-	1.245	+	26.565	+	12.724	+	18.435	+	31.759	+	29.168	+	43.025	+	45	+	60.255	+	9.462			+	39.472	+	36.469	+	45	+	67.521	+	35.538	+	46.169	+	62.301	+	47.564	+	39.56
										-	1.591	-	9.62	+	3.366	+	3.691	+	35.838	+	49.185	+	19.359	+	31.43	+	30.579	+	2.332			+	8.881	+	6.34	+	56.31	+	46.273	+	50.599	+	46.469	+	37.999	+	43.995	+	60.255
										-	5.711	+	2.386	+	5.356	+	3.576	+	23.199	+	27.979	+	9.728	+	30.069	+	10.008	+	10.125			+	19.093	+	29.197	+	67.814	+	56.768	+	29.055	+	80.538	+	77.619	+	79.046	+	84.806
										-	6.34	+	3.366	+	1.975	+	7.765	+	2.726	+	37.999	+	11.768	+	12.265	+	6.582					+	12.724	+	20.925	+	35.838	+	75.466	+	23.629	+	53.616	+	48.366	+	83.66	+	83.089
												-	0	+	2.291	+	4.236	+	5.711	+	16.39	+	4.574	+	7.431	+	5.906							+	14.931	+	6.843	+	38.454			+	62.745	+	31.329	+	59.349	+	68.199
												+	2.862					+	4.764	+	5.906	+	7.595	+	9.866	+	6.953									+	20.376	+	42.797			+	36.573	+	28.61	+	77.471	+	41.634
																		+	6.71	+	10.305			+	8.13											+	36.119	+	27.759			+	53.471			+	47.291	+	51.766
																				+	4.97															+	17.745	+	15.124			+	29.249			+	51.34	+	40.601
																				+	5.711																					+	32.276			+	33.024	+	33.69
																																														+	33.111
The curvature angles of gtrC-16 protonemata after gravistimulation for the indicated time (+, upward; -, downward)
0h		5h		10h		15h		20h		25h		30h		35h		40h		45h		50h		55h		60h		65h		70h		75h		80h		85h		90h		95h		100h		105h		110h		115h		120h
Direction	Angle	Direction	Angle	Direction	Angle	Direction	Angle	Direction	Angle	Direction	Angle	Direction	Angle	Direction	Angle	Direction	Angle	Direction	Angle	Direction	Angle	Direction	Angle	Direction	Angle	Direction	Angle	Direction	Angle	Direction	Angle	Direction	Angle	Direction	Angle	Direction	Angle	Direction	Angle	Direction	Angle	Direction	Angle	Direction	Angle	Direction	Angle	Direction	Angle
-	4.764	-	5.194	-	1.975	-	4.236	-	9.211	-	9.211	-	4.865	-	4.764	-	6.009	-	4.16	-	23.629	-	41.634	-	8.13	-	28.811	-	47.045	-	80.395	-	33.69	-	4.764	-	34.992	-	50.194	-	60.573	-	73.072	-	70.432	-	90.526	-	59.931
+	4.97	+	7.496	-	8.531	-	0	-	6.34	-	6.34	-	15.945	-	16.39	-	19.29	-	20.854	-	36.529	-	60.945	-	34.287	-	30.379	-	55.886	-	74.219	-	49.6	-	36.158	-	56.31	-	68.356	-	51.911	-	53.13	-	77.593	-	61.26	-	110.323
+	4.399	+	9.782	-	0	-	0	-	17.354	-	6.582	-	15.524	-	17.103	-	22.62	-	52.696	-	85.101	-	31.827	-	8.746	-	32.347	-	52.243	-	71.565	-	60.642	-	60.362	-	39.644	-	43.668	-	70.115	-	43.091	-	49.514	-	54.583	-	64.747
-	2.603	+	11.689	+	3.366	-	19.179	-	27.408	-	7.765	-	14.621	-	26.565	-	25.463	-	35.538	-	28.61	-	43.363	-	33.024	-	50.711	-	52.125	-	105.642	-	54.324	-	76.239	-	66.038	-	83.83	-	71.667	-	51.789	-	54.904	-	45	-	95.389
+	5.194	+	1.909	-	7.765	-	15.642	-	8.13	-	14.036	-	39.806	-	59.349	-	38.66	-	40.03	-	58.392	-	22.38	-	43.919	-	35.882	-	60.279	-	37.776	-	35.218	-	29.055	-	83.705	-	96.009	-	50.011	-	53.973	-	83.387	-	98.557	-	73.686
-	15.945	+	4.764	+	9.462	-	8.427	-	4.899	-	26.565	-	41.186	-	56.31	-	50.906	-	57.995	-	69.775	-	41.186	-	54.246	-	51.072	-	83.774	-	60.945	-	84.508	-	90	-	96.633	-	81.469	-	49.686	-	37.875	-	82.185	-	83.418	-	62.928
-	1.975	+	8.973	-	5.44	+	4.764	+	3.814	-	27.408	-	36.384	-	25.017	-	68.629	-	80.538	-	56.31	-	86.532	-	61.074	-	81.027	-	63.912	-	67.068	-	58.782	-	67.166	-	81.634	-	74.219	-	94.382	-	42.797	-	105.255	-	72.897	-	100.305
+	2.386	+	9.866	+	12.529	-	1.507	-	6.34	-	26.42	-	10.886	+	17.819	-	11.889	-	40.101	-	45	-	83.991	-	48.576	-	46.736	-	59.036	-	48.814	-	68.092	-	98.746	-	88.958	-	58.459	-	80.049	-	87.397	-	90	-	85.236	-	80.362
+	4.97	+	16.699	+	14.036	+	2.386	-	36.027	-	25.201	+	11.31	+	17.241	-	49.899	+	13.134	-	70.346	-	45	-	86.987	-	51.71	-	84.472	-	70.017	-	86.135	-	65.298	-	42.51	-	88.939	-	98.915	-	81.754	-	92.203	-	88.727	-	100.784
+	3.814	+	19.29	-	5.44	+	8.13	-	46.975	-	17.745	+	8.13	-	29.745	-	61.928	-	69.677	-	71.03	-	71.565	-	64.983	-	53.531	-	60.945	-	82.725	-	101.31	-	61.39	-	91.685	-	92.161	-	77.989	-	91.061	-	79.216	-	94.699	-	95.711
+	3.18	+	13.496	+	17.65	-	32.005	-	14.036	-	16.39	-	24.146	-	46.975	-	63.435	-	30.7	-	57.095	-	83.418	-	77.125	-	69.027	-	114.905	-	75.677	-	88.315	-	87.455	-	86.424	-	86.367	-	86.496	-	111.595	-	103.536	-	90	-	92.852
+	1.848	+	11.31	+	0	-	15.945	-	23.749	-	0	-	22.62	-	24.444	-	54.462	-	64.44	-	93.366	-	65.225	-	62.526	-	77.661	-	99.293	-	116.565	-	74.055	-	92.603	-	13.392	-	85.135	-	93.731	-	90	-	53.616	-	84.094	-	85.972
-	2.936	+	3.576	-	3.945	-	21.801	-	16.699	-	22.62	-	8.973	-	65.225	-	81.254	-	65.695	-	78.996	-	76.504	-	63.435	-	83.928	-	81.87	-	112.834	-	115.201	-	94.611	-	111.571	-	110.323	-	95.315	-	132.879	-	103.736	-	86.269	-	88.537
-	1.909	+	4.97	+	8.13	-	10.008	-	10.954	-	66.371	-	46.637	-	62.447	+	4.399	-	91.245	-	83.047	-	12.529	-	76.329	-	90	-	71.565	-	68.552	-	73.856	-	83.884	-	80.538	-	82.614	-	83.29	-	175.486	-	87.563	-	57.339	-	62.277
+	11.31	+	19.799	+	2.726	-	4.399	-	16.504	-	21.371	-	78.69	+	6.34	-	80.91	-	96.34	-	86.309	-	82.304	-	97.472	-	85.073	-	88.727	-	103.627	-	120.141	-	79.046	-	86.009	-	117.121	-	77.905	-	73.369	-	110.283	-	101.31	-	79.249
+	0	+	2.045	+	0	-	23.962	-	45	+	32.276	-	41.634	-	63.435	-	114.444	+	1.909	-	121.608	-	88.091	-	70.201	-	70.427	-	101.689	-	62.7	-	98.746	-	96.294	-	130.601	-	84.428	-	99.673	-	91.591	-	96.34	-	106.22	-	99.462
+	14.931	+	13.57	-	4.574	-	21.251	-	6.348	-	9.462	-	53.616	-	84.56	-	7.853	+	14.931	-	69.775	-	81.87	-	92.603	-	120.466	-	78.408	-	79.046	-	62.315	-	115.978	-	95.29	-	84.806	-	85.815	-	48.814	-	4.399	-	90	-	137.234
-	12.529	-	12.529	+	12.529	-	12.529	-	25.71	-	24.444	-	38.29	-	83.66	-	58.392	-	13.496	-	116.565	-	118.61	-	9.09	-	77.196	-	95.44	-	111.801	-	68.199	-	72.719	-	78.69	-	133.091	-	82.185	-	90	-	85.426	-	98.584	-	122.008
+	0	-	4.399	+	2.203	-	9.866	-	13.496	-	53.973	-	78.69	-	97.526	-	105.945	-	123.69	-	133.531	-	117.382	-	118.179	-	124.992	-	124.592	-	30.466	-	2.47	-	127.185	-	2.936	-	162.181	-	113.025	-	111.541	-	78.111	-	84.508	-	171.114
		-	7.306	-	7.352	-	11.31	+	14.421	-	70.017	-	59.931	-	93.27	-	93.576	-	80.218	-	63.435	-	110.854	-	88.603	-	69.444	-	71.565	-	79.461	-	33.69	-	162.255	-	49.686	-	82.504	-	88.34	-	105.945	-	9.462	-	90	-	76.014
				-	12.529	-	7.431	-	3.576	-	7.352	-	85.914	-	60.751	-	64.799	-	83.29	-	74.055	-	105.642	-	87.064	-	125.91	-	56.31	-	65.556	-	50.793	-	58.57	-	34.778	-	67.068	-	79.824	-	87.839	-	64.179	-	55.491	-	76.653
				+	0	-	9.462	+	3.691	-	60.642	-	48.814	-	69.444	-	50.44	-	93.814	-	36.529	-	128.66	-	65.225	-	59.859	-	74.358	-	88.568	-	96.34	-	80.91	-	96.009	-	61.607	-	161.565	-	98.807	-	69.814	-	17.526
						+	11.689	-	19.179	+	25.71	-	80.134	-	53.842	+	3.18	-	48.366	-	30.964	-	59.931	-	57.529	-	112.306	-	119.358	-	36.158	-	88.807	-	100.305	-	91.736	-	95.906	-	140.711	-	70.71			-	85.326
						+	6.009	-	14.036	-	9.462	-	45	-	31.43	-	32.196	-	102.265	-	37.875	-	120.964	-	113.429	-	79.992	-	38.991	-	102.529	-	81.529	-	79.695	-	92.203	-	105.422	-	91.591	-	51.34
						-	14.036	-	1.507	-	22.989	+	1.79	-	45	-	78.69	-	98.366	-	80.538	-	35.538	-	73.301	-	41.035	-	91.507	-	90	-	54.36	-	83.234	-	66.161	-	66.666	-	56.768	-	7.696
						-	7.125	-	10.784	-	11.31	-	41.987	+	4.764	-	6.116	-	45	-	17.819	-	4.086	-	112.932	-	14.47	-	60.018	-	70.498	-	8.973	-	85.914	-	75.964	-	20.556	-	101.31	-	17.354
						+	2.862	-	9.41	-	2.045	-	6.52	-	49.086	-	23.629	-	115.463	-	11.31	-	25.201	-	123.69	-	49.289	-	79.287	-	43.877	-	15.255	-	77.8	-	60.945	-	114.444	-	86.186	-	47.603
						-	7.496	+	2.603	-	10.305	+	3.576	-	4.193	-	10.713	-	57.265	-	21.448	-	90	-	63.435	-	89.145	-	100.176	-	12.68	-	86.309	-	95.618	-	86.424	-	103.829	-	107.354
						-	1.364	-	31.43	-	11.689	-	7.765	-	10.176	-	22.479	-	61.821	-	17.526	-	13.241	-	39.806	-	10.204	-	84.56	-	23.206			-	83.118	-	51.185	-	93.098	-	82.278
						+	0			-	3.652	-	24.775	-	12.875	-	9.083	-	75.53	-	11.768	-	51.072	-	65.556	-	52.306	-	53.13	-	13.496			-	73.926	-	9.689	-	90	-	96.52
										-	2.936	-	3.86	-	6.71	-	0	+	1.637	-	66.615	-	69.444	-	6.34	-	11.843	-	24.624	-	83.355			-	47.816	-	24.624	-	90.807	-	83.884
										-	39.289	-	6.843	+	0	-	3.136	-	39.806	-	49.764	-	14.036	-	39.806	-	12.513	-	49.97					-	87.709	-	15.422	-	19.44	-	33.69
										-	18.435	-	46.169	-	50.356	-	69.677	-	72.072			-	15.255	-	6.81	-	22.751	-	8.13					-	81.741	-	68.368	-	56.853	-	13.134
														-	14.036	-	17.103	-	16.26			-	69.905	-	45	-	66.038	-	74.667					-	82.569	-	72.553	-	10.408	-	15.384
																		-	81.573			+	10.008	-	83.991			-	53.344					-	11.535			-	64.885	-	35.218
																		-	9.162					-	57.724									-	66.975					-	82.569
																		-	7.595					-	30.466									-	46.909
																		-	3.814					-	66.975
																		-	26.565					-	46.273
																								-	12.201
																								-	32.905
																								-	72.072
																								-	12.095
The average curvature angles, SD and numbers of filament (n) used for statistics at different time poitns
	WT			gtrC-16
Time (h)	Average angle (°)	SD	n	average angle (°)	SD	n
0	-2.09344	5.92782	18	0.754789	7.17395	19
5	1.51646	10.1237	22	6.4903	8.8429	20
10	10.17	8.46833	26	1.14	8.21383	22
15	15.9966	9.63343	27	-7.43803	10.2577	30
20	21.6734	14.1751	25	-13.8129	14.1868	29
25	25.1441	17.2047	30	-18.0012	21.8763	33
30	28.6028	15.0351	32	-30.4672	26.9937	33
35	30.1092	13.5644	31	-35.8388	31.9762	34
40	33.5654	14.1874	31	-41.0602	33.3274	34
45	38.0026	16.1356	33	-50.611	37.2683	39
50	38.6107	16.4266	35	-59.5206	31.9679	32
55	40.1757	18.0418	32	-61.6622	37.0687	35
60	43.6469	16.8076	33	-58.4688	31.7442	43
65	46.831	18.5601	32	-61.12	32.2539	34
70	50.0867	18.2709	29	-71.8915	25.604	35
75	49.0258	18.496	26	-69.9941	28.4829	31
80	53.6338	17.6318	30	-66.1305	30.3752	28
85	53.5996	18.2222	31	-76.9068	29.2127	37
90	56.1092	19.4031	34	-66.5679	31.0219	34
95	58.7204	17.3158	34	-80.7675	30.6056	35
100	58.424	17.5483	30	-79.9739	29.8263	36
105	62.0123	17.7956	35	-75.1299	36.0339	27
110	62.7606	19.0511	32	-75.0525	27.7356	22
115	65.9585	18.6584	36	-79.1987	21.2702	23
120	66.2758	18.4949	35	-92.1685	26.8712	21

## Sheet: Figure S1c
Figure S1c

## Sheet: Figure S4
Figure S4
Ratio (%) - Distance from the nucleus to cell wall between apical and second cells versus cell length							Origin images used for statistic analysis
							WT	n=23
No.	WT	gtrC-16	kcha kchc	kcha kchc kchd	kcha kchb kchc kchd
1	35	38	38.8	41.9	75.7
2	37	37	51.2	48.4	75.2
3	39	46	46.4	54.4	74.8
4	38.4	46.4	46	42.2	63
5	32.1	34.1	54.6	57	74.2
6	39.2	45.2	41.2	47.5	78.1
7	40.1	47.1	44.5	48.6	65.3
8	58.1	62.1	41.7	56.4	73.6
9	53.2	53.2	41.3	42.8	78.3
10	56.9	60.9	38.1	55.7	66
11	19.1	25.1	39.1	41.2	78.8
12	23.9	26.9	52.6	50.8	69
13	26.7	33.7	38.6	55.9	62.3
14	28.3	33.3	55.5	52	65.7
15	30.5	35.5	58.7	42.1	77
16	42.4	48.4	59.6	39.5	62.8
17	29.5	32.5	56.2	55.3	79.5
18	34.6	33.6	51.5	49	62.1
19	32.4	35.4	48.2	52.7	79.1
20	33.6	37.6	49.6	52.3	79.7
21	32.8	33.8	43.1	51.9	76.2
22	34.8	34.8	59	48.5	70.2
23	32.1	40.1	59.8	42.2	79.3
24			41.9	41.2	62.3		gtrC-16	n=23
25			41.7	46.6	66.6
p values for the comparison pairs
Games Howell Post-hoc Tests	P value
gtrC-16 vs. WT	0.635
gtrC-16 vs. kcha kchb kchc kchd	<0.0001
gtrC-16 vs. kcha kchc	0.0231
gtrC-16 vs. kcha kchc kchd	0.0059
WT vs. kcha kchb kchc kchd	<0.0001
WT vs. kcha kchc	0.0002
WT vs. kcha kchc kchd	<0.0001
kcha kchb kchc kchd vs. kcha kchc	<0.0001
kcha kchb kchc kchd vs. kcha kchc kchd	<0.0001
kcha kchc vs. kcha kchc kchd	0.9959
							kch ac	n=25
							kch acd	n=25
							kch abcd	n=25

## Sheet: Figure S6
Figure S6

## Sheet: Figure S8
Figure S8

[truncated: 2 more sheets: Figure S9, Figure S10]
